# Supplementary material for: Phenology, Seasonal Abundance, and Host-Plant Association of Spittlebugs (Hemiptera: Aphrophoridae) in Vineyards of Northwestern Italy
Source: Insects. 2021 Nov 9;12(11):1012. doi: 10.3390/insects12111012 (PMC8624594; doi:10.3390/insects12111012)
Supplement: Supplementary file 1 [file insects-12-01012-s001.zip]

Archive with 1 entries (1 files):
- insects-1429099-supplementary.pdf
